# Supplementary material for: Plant-soil feedbacks help explain biodiversity-productivity relationships
Source: Commun Biol. 2021 Jun 25;4:789. doi: 10.1038/s42003-021-02329-1 (PMC8233354; doi:10.1038/s42003-021-02329-1)
Supplement: Supplementary file 4 — Supplementary Data 1 [file 42003_2021_2329_MOESM4_ESM.xlsx]

## Sheet: Sheet1
Com	Div.	Div. BP	Am	Ac	Ag	At	Dc	Dv	Dp	Ec	Km	Lc	La	Lp	Mf	Pp	Ps	Pv	Qe	Qm	Ss	Sn	Sr	Code
	BP1997
2	1	1	0 0	0 0	0 0	0 0	0 0	0 0	0 0	0 0	0 0	1 1	0 0	0 0	0 0	0 0	0 0	0 0	0 0	0 0	0 0	0 0	0 0	A
5	1	1	0 0	0 0	1 1	0 0	0 0	0 0	0 0	0 0	0 0	0 0	0 0	0 0	0 0	0 0	0 0	0 0	0 0	0 0	0 0	0 0	0 0	A
6	2	2	0 0	0 0	0 0	0 0	0 0	0 0	0 0	0 0	0 0	0 0	0 0	0 0	0 0	0 0	0 0	1 1	0 0	0 0	1 1	0 0	0 0	A
11	1	1	1 1	0 0	0 0	0 0	0 0	0 0	0 0	0 0	0 0	0 0	0 0	0 0	0 0	0 0	0 0	0 0	0 0	0 0	0 0	0 0	0 0	A
12	10	8	1 1	0 0	0 0	0 0	1 0	1 0	0 0	0 0	1 1	0 0	0 0	1 1	1 1	1 1	0 0	0 0	0 0	0 0	1 1	1 1	1 1	B
20	1	1	0 0	1 1	0 0	0 0	0 0	0 0	0 0	0 0	0	0 0	0 0	0 0	0 0	0 0	0 0	0 0	0 0	0 0	0 0	0 0	0 0	A
26	4	4	0 0	0 0	0 0	0 0	0 0	0 0	1 1	1 1	0	0 0	0 0	0 0	0 0	0 0	1 1	0 0	0 0	0 0	0 0	1 1	0 0	A
30	17	14	1 1	1 1	1 1	1 0	0 0	0 0	0 0	1 1	1 1	0 0	1 1	1 1	1 1	1 1	1 1	1 1	1 0	1 0	1 1	1 1	1 1	CD
31	1	1	0 0	0 0	0 0	0 0	0 0	0 0	0 0	0 0	0	0 0	0 0	0 0	0 0	0 0	0 0	0 0	0 0	0 0	1 1	0 0	0 0	A
34	17	14	1 1	1 1	1 1	1 0	0 0	0 0	1 1	1 1	1 1	0 0	0 0	1 1	1 1	1 1	1 1	1 1	1 0	1 0	1 1	1 1	1 1	CD
35	17	14	0 0	1 1	1 1	1 0	0 0	0 0	1 1	1 1	1 1	1 1	1 1	1 1	1 1	0 0	1 1	1 1	1 0	1 0	1 1	1 1	1 1	CD
46	17	14	1 1	1 1	1 1	1 0	0 0	0 0	1 1	1 1	1 1	0 0	1 1	1 1	1 1	1 1	1 1	1 1	1 0	1 0	1 1	0 0	1 1	CD
48	2	2	0 0	0 0	0 0	0 0	0 0	0 0	0 0	0 0	1 1	1 1	0 0	0 0	0 0	0 0	0 0	0 0	0 0	0 0	0 0	0 0	0 0	A
56	2	2	0 0	0 0	0 0	0 0	0 0	0 0	0 0	0 0	0	0 0	0 0	1 1	0 0	0 0	0 0	0 0	0 0	0 0	1 1	0 0	0 0	A
57	10	8	1 1	0 0	0 0	0 0	1 0	1 0	0 0	0 0	1 1	1 1	0 0	0 0	1 1	1 1	1 1	0 0	0 0	0 0	1 1	0 0	1 1	B
68	17	14	1 1	0 0	0 0	1 0	0 0	0 0	1 1	1 1	1 1	1 1	1 1	1 1	1 1	1 1	1 1	1 1	1 0	1 0	1 1	1 1	1 1	CD
81	8	8	1 1	0 0	0 0	0 0	0 0	0 0	1 1	1 1	0	1 1	1 1	0 0	0 0	1 1	1 1	0 0	0 0	0 0	1 1	0 0	0 0	A
83	1	1	0 0	0 0	0 0	0 0	0 0	0 0	0 0	0 0	0	0 0	0 0	1 1	0 0	0 0	0 0	0 0	0 0	0 0	0 0	0 0	0 0	A
87	1	1	0 0	0 0	0 0	0 0	0 0	0 0	0 0	0 0	0	0 0	0 0	0 0	0 0	0 0	0 0	0 0	0 0	0 0	0 0	1 1	0 0	A
93	4	4	0 0	0 0	0 0	0 0	0 0	0 0	1 1	0 0	1 1	0 0	0 0	1 1	0 0	0 0	1 1	0 0	0 0	0 0	0 0	0 0	0 0	A
107	17	14	0 0	1 1	1 1	1 0	0 0	0 0	1 1	1 1	1 1	1 1	1 1	1 1	1 1	1 1	1 1	1 1	1 0	1 0	1 1	0 0	1 1	CD
110	4	4	0 0	0 0	0 0	0 0	0 0	0 0	0 0	1 1	0	1 1	0 0	1 1	0 0	0 0	0 0	1 1	0 0	0 0	0 0	0 0	0 0	A
115	9	8	0 0	0 0	1 1	1 0	0 0	0 0	0 0	1 1	1 1	0 0	0 0	0 0	1 1	1 1	1 1	0 0	1 0	0 0	0 1	0 0	1 1	CDE
125	2	2	0 0	0 0	0 0	0 0	0 0	0 0	1 1	0	0	0 0	0 0	0 0	0 0	0 0	0 0	0 0	0 0	0 0	1 1	0 0	0 0	A
129	1	1	0 0	0 0	0 0	0 0	0 0	0 0	0 0	0	0	0 0	1 1	0 0	0 0	0 0	0 0	0 0	0 0	0 0	0 0	0 0	0 0	A
136	17	14	1 1	1 1	1 1	1 0	0 0	0 0	1 1	1 1	0	1 1	1 1	1 1	1 1	0 0	1 1	1 1	1 0	1 0	1 1	1 1	1 1	CD
138	4	4	1 1	0 0	0 0	0 0	0 0	0 0	0 0	1 1	1 1	0 0	1 1	0 0	0 0	0 0	0 0	0 0	0 0	0 0	0 0	0 0	0 0	A
139	4	4	0 0	0 0	0 0	0 0	0 0	0 0	0 0	1 1	1 1	1 1	0 0	0 0	0 0	0 0	1 1	0 0	0 0	0 0	0 0	0 0	0 0	A
142	1	1	0 0	0 0	0 0	0 0	0 0	0 0	0 0	0	1 1	0 0	0 0	0 0	0 0	0 0	0 0	0 0	0 0	0 0	0 0	0 0	0 0	A
156	17	14	1 1	1 1	1 1	1 0	0 0	0 0	1 1	1 1	1 1	1 1	1 1	0 0	1 1	0 0	1 1	1 1	1 0	1 0	1 1	1 1	1 1	CD
160	17	14	1 1	1 1	1 1	1 0	0 0	0 0	1 1	0	1 1	1 1	1 1	1 1	1 1	0 0	1 1	1 1	1 0	1 0	1 1	1 1	1 1	CD
168	2	2	0 0	0 0	1 1	0 0	0 0	0 0	0 0	0	1 1	0 0	0 0	0 0	0 0	0 0	0 0	0 0	0 0	0 0	0 0	0 0	0 0	A
171	2	2	0 0	0 0	0 0	0 0	0 0	0 0	0 0	0	1 1	0 0	0 0	1 1	0 0	0 0	0 0	0 0	0 0	0 0	0 0	0 0	0 0	A
175	2	2	0 0	0 0	0 0	0 0	0 0	0 0	0 0	0	0	0 0	0 0	1 1	0 0	0 0	0 0	0 0	0 0	0 0	0 0	1 1	0 0	A
176	4	4	0 0	0 0	0 0	0 0	0 0	0 0	0 0	0	0	0 0	1 1	0 0	0 0	1 1	1 1	1 1	0 0	0 0	0 0	0 0	0 0	A
178	9	8	1 1	0 0	0 0	0 0	0 0	0 0	0 0	1 1	1 1	0 0	10	0 0	1 1	0 0	1 1	1 1	0 0	0 0	1 1	0 0	1 1	A
185	1	1	0 0	0 0	0 0	0 0	0 0	0 0	1 1	0	0	0 0	0 0	0 0	0 0	0 0	0 0	0 0	0 0	0 0	0 0	0 0	0 0	A
193	2	2	0 0	0 0	1 1	0 0	0 0	0 0	0 0	0	0	0 0	0 0	1 1	0 0	0 0	0 0	0 0	0 0	0 0	0 0	0 0	0 0	A
202	17	16	1 1	1 1	1 1	1 0	0 0	0 0	1 1	1 1	1 1	1 1	1 1	1 1	1 1	1 1	1 1	1 1	0 0	0 0	1 1	1 1	1 1	D
206	9	8	0 0	0 0	1 1	1 0	0 0	0 0	0 0	0	0	1 1	0 0	1 1	1 1	1 1	1 1	0 0	0 0	0 0	0 0	1 1	1 1	D
208	8	8	1 1	0 0	0 0	0 0	0 0	0 0	0 0	0	1 1	1 1	0 0	1 1	0 0	1 1	1 1	1 1	0 0	0 0	1 1	0 0	0 0	A
210	8	8	1 1	0 0	0 0	0 0	0 0	0 0	0 0	1 1	1 1	1 1	1 1	1 1	0 0	1 1	0	0 0	0 0	0 0	1 1	0 0	0 0	A
220	17	14	1 1	1 1	1 1	1 0	0 0	0 0	1 1	0	1 1	1 1	0 0	1 1	1 1	1 1	1 1	1 1	1 0	1 0	1 1	1 1	1 1	CD
224	2	2	1 1	0 0	0 0	0 0	0 0	0 0	0 0	0	0	0 0	0 0	0 0	0 0	0 0	0 0	0 0	0 0	0 0	0 0	1 1	0 0	A
229	4	4	0 0	0 0	1 1	0 0	0 0	0 0	1 1	0 0	0 0	0 0	0 0	0 0	0 0	1 1	0 0	0 0	0 0	0 0	1 1	0 0	0 0	A
230	1	1	0 0	0 0	0 0	0 0	0 0	0 0	0 0	0 0	0 0	0 0	0 0	0 0	0 0	0 0	0 0	1 1	0 0	0 0	0 0	0 0	0 0	A
234	2	2	0 0	0 0	0 0	0 0	0 0	0 0	0 0	1 1	0 0	0 0	0 0	1 1	0 0	0 0	0 0	0 0	0 0	0 0	0 0	0 0	0 0	A
237	1	1	0 0	0 0	0 0	0 0	0 0	0 0	0 0	0 0	0 0	0 0	0 0	0 0	0 0	1 1	0 0	0 0	0 0	0 0	0 0	0 0	0 0	A
239	17	14	1 1	1 1	1 1	1 0	0 0	0 0	1 1	1 1	1 1	1 1	0 0	1 1	1 1	1 1	1 1	0 0	1 0	1 0	1 1	1 1	1 1	CD
242	17	14	0 0	1 1	1 1	1 0	0 0	0 0	1 1	1 1	1 1	0 0	1 1	1 1	1 1	1 1	1 1	1 1	1 0	1 0	1 1	1 1	1 1	CD
256	1	1	0 0	0 0	0 0	0 0	0 0	0 0	0 0	0 0	0 0	0 0	0 0	0 0	0 0	0 0	1 1	0 0	0 0	0 0	0 0	0 0	0 0	A
273	17	14	1 1	0 0	1 1	1 0	0 0	0 0	1 1	1 1	1 1	1 1	1 1	1 1	1 1	1 1	0 0	1 1	1 0	1 0	1 1	1 1	1 1	CD
286	4	4	0 0	0 0	0 0	0 0	0 0	0 0	0 0	0 0	0 0	1 1	0 0	0 0	0 0	1 1	0 0	0 0	0 0	0 0	1 1	1 1	0 0	A
290	2	2	0 0	0 0	0 0	0 0	0 0	0 0	0 0	0 0	0 0	0 0	0 0	0 0	1 1	0 0	0 0	0 0	0 0	0 0	0 0	0 0	1 1	A
300	2	2	0 0	0 0	0 0	0 0	0 0	0 0	0 0	0 0	0 0	0 0	0 0	1 1	0 0	0 0	0 0	1 1	0 0	0 0	0 0	0 0	0 0	A
302	5	4	0 0	0 0	0 0	0 0	0 0	0 0	0 0	0 0	0 0	0 0	1 1	1 1	1 1	0 0	0 0	0 0	0 0	1 0	0 0	0 0	1 1	C
303	10	8	1 1	0 0	0 0	0 0	1 0	1 0	0 0	0 0	1 1	0 0	1 1	1 1	1 1	1 1	1 1	0 0	0 0	0 0	0 0	0 0	1 1	A
311	2	2	0 0	0 0	0 0	0 0	0 0	0 0	0 0	0 0	1 1	0 0	0 0	0 0	0 0	0 0	0 0	1 1	0 0	0 0	0 0	0 0	0 0	D
330	2	2	0 0	0 0	1 1	0 0	0 0	0 0	0 0	0 0	0 0	0 0	1 1	0 0	0 0	0 0	0 0	0 0	0 0	0 0	0 0	0 0	0 0	A
333	1	1	0 0	0 0	0 0	0 0	0 0	0 0	0 0	1 1	0 0	0 0	0 0	0 0	0 0	0 0	0 0	0 0	0 0	0 0	0 0	0 0	0 0	A
336	17	14	1 1	1 1	1 1	1 0	0 0	0 0	0 0	1 1	1 1	1 1	1 1	1 1	1 1	0 0	1 1	1 1	1 0	1 0	1 1	1 1	1 1	CD
A	None	1	0	0	0	0	0	0	0	0	0	0	0	0	1	0	0	0	0	0	0	0	0
B	None	1	0	0	0	0	0	0	0	0	0	0	0	0	0	0	0	0	0	0	0	0	1
